# Supplementary material for: Spotlight on a Short-Time Treatment with the IL-4/IL-13 Receptor Blocker in Patients with CRSwNP: microRNAs Modulations and Preliminary Clinical Evidence
Source: Genes (Basel). 2022 Dec 15;13(12):2366. doi: 10.3390/genes13122366 (PMC9777725; doi:10.3390/genes13122366)
Supplement: Supplementary file 1 [file genes-13-02366-s001.zip]

Archive with 1 entries (1 files):
- genes-2104481-supplementary.pdf
